# Supplementary material for: Effects of Hydrothermal Processing Duration on the Texture, Starch and Protein In Vitro Digestibility of Cowpeas, Chickpeas and Kidney Beans
Source: Foods. 2021 Jun 18;10(6):1415. doi: 10.3390/foods10061415 (PMC8234845; doi:10.3390/foods10061415)
Supplement: Supplementary file 1 [file foods-10-01415-s001.zip]

Archive with 1 entries (1 files):
- foods-1227346-supplementary.pdf
